# Supplementary material for: Transcranial magnetic stimulation input–output curve slope differences suggest variation in recruitment across muscle representations in primary motor cortex
Source: Front Hum Neurosci. 2024 Feb 7;18:1310320. doi: 10.3389/fnhum.2024.1310320 (PMC10879434; doi:10.3389/fnhum.2024.1310320)
Supplement: Supplementary file 1 [file Table_1.CSV]

Subject #	Side (left = -1 / right = 1)	Muscle (FDI = 1 / BB = 2 / TA = 3)	Stimulator output (% maximum stimulator output)	MEP amplitude (peak-to-peak microvolts)	MEP classification (reject = 0 / accept = 1 / baseline = 2)	Handedness (left = -1 / ambidextrous = 0 / right = 1)	Footedness (left = -1 / ambidextrous = 0 / right = 1)
1	1	1	29	45.858	1	1	0
1	1	1	31	162.465	1	1	0
1	1	1	13	20.062	1	1	0
1	1	1	33	384.143	1	1	0
1	1	1	7	22.219	1	1	0
1	1	1	15	29.193	1	1	0
1	1	1	23	27.247	1	1	0
1	1	1	29	41.491	1	1	0
1	1	1	39	3250.047	1	1	0
1	1	1	40	1294.090	1	1	0
1	1	1	9	14.398	1	1	0
1	1	1	42	1803.636	1	1	0
1	1	1	43	1704.709	1	1	0
1	1	1	32	41.578	1	1	0
1	1	1	41	1673.187	1	1	0
1	1	1	25	13.598	1	1	0
1	1	1	33	74.137	1	1	0
1	1	1	51	2650.266	1	1	0
1	1	1	46	1829.717	1	1	0
1	1	1	55	2590.732	1	1	0
1	1	1	21	18.251	1	1	0
1	1	1	22	14.907	1	1	0
1	1	1	50	1976.414	1	1	0
1	1	1	54	2322.899	1	1	0
1	1	1	18	26.489	1	1	0
1	1	1	23	18.468	0	1	0
1	1	1	27	20.586	1	1	0
1	1	1	36	1253.659	1	1	0
1	1	1	26	1064.415	0	1	0
1	1	1	20	17.781	1	1	0
1	1	1	45	1812.718	1	1	0
1	1	1	30	163.511	1	1	0
1	1	1	36	1301.359	1	1	0
1	1	1	8	24.558	1	1	0
1	1	1	22	18.100	1	1	0
1	1	1	17	12.447	1	1	0
1	1	1	47	2087.923	1	1	0
1	1	1	38	569.601	1	1	0
1	1	1	56	1702.044	1	1	0
1	1	1	34	1331.996	1	1	0
1	1	1	24	16.726	1	1	0
1	1	1	16	12.979	1	1	0
1	1	1	25	13.574	1	1	0
1	1	1	52	3798.057	1	1	0
1	1	1	39	3485.834	1	1	0
1	1	1	44	2576.015	1	1	0
1	1	1	19	14.407	1	1	0
1	1	1	49	2723.942	1	1	0
1	1	1	32	363.571	1	1	0
1	1	1	30	92.265	1	1	0
1	1	1	28	32.864	1	1	0
1	1	1	31	307.229	1	1	0
1	1	1	40	5491.623	1	1	0
1	1	1	12	14.050	1	1	0
1	1	1	41	3078.733	1	1	0
1	1	1	38	2475.759	1	1	0
1	1	1	57	3353.196	1	1	0
1	1	1	48	3895.955	1	1	0
1	1	1	28	38.048	1	1	0
1	1	1	11	15.440	1	1	0
1	1	1	24	14.959	1	1	0
1	1	1	42	1809.882	1	1	0
1	1	1	53	2609.408	1	1	0
1	1	1	27	55.485	1	1	0
1	1	1	34	1426.074	1	1	0
1	1	1	35	1585.072	1	1	0
1	1	1	14	15.429	1	1	0
1	1	1	37	1417.950	1	1	0
1	1	1	26	27.316	1	1	0
1	1	1	37	1847.791	1	1	0
1	1	1	35	2013.169	1	1	0
1	1	1	10	12.872	1	1	0
1	1	1	0	18.270	2	1	0
1	1	1	0	15.805	2	1	0
1	1	1	0	26.704	2	1	0
1	1	1	0	12.861	2	1	0
1	1	1	0	24.652	2	1	0
1	1	1	0	12.619	2	1	0
1	1	1	0	14.098	2	1	0
1	1	1	0	19.051	2	1	0
1	1	1	0	13.800	2	1	0
1	1	1	0	22.413	2	1	0
1	1	1	0	13.716	2	1	0
1	1	1	0	13.095	2	1	0
1	1	1	0	15.947	2	1	0
1	1	1	0	28.044	2	1	0
1	1	1	0	12.808	2	1	0
1	1	1	0	24.756	2	1	0
1	1	1	0	14.365	2	1	0
1	1	1	0	14.061	2	1	0
1	1	1	0	11.190	2	1	0
1	1	1	0	32.809	2	1	0
1	1	1	0	20.030	2	1	0
1	1	1	0	37.697	2	1	0
1	1	1	0	17.940	2	1	0
1	1	1	0	41.388	2	1	0
1	1	1	0	16.242	2	1	0
1	1	1	0	22.621	2	1	0
1	1	1	0	20.649	2	1	0
1	1	1	0	20.061	2	1	0
1	1	1	0	13.672	2	1	0
1	1	1	0	22.736	2	1	0
1	1	1	0	20.602	2	1	0
1	1	1	0	15.118	2	1	0
1	1	1	0	14.255	2	1	0
1	1	1	0	12.510	2	1	0
1	1	1	0	14.170	2	1	0
1	1	1	0	25.389	2	1	0
1	1	1	0	15.148	2	1	0
1	1	1	0	14.455	2	1	0
1	1	1	0	12.412	2	1	0
1	1	1	0	16.570	2	1	0
1	1	1	0	12.806	2	1	0
1	1	1	0	16.580	2	1	0
1	1	1	0	16.209	2	1	0
1	1	1	0	14.012	2	1	0
1	1	1	0	15.366	2	1	0
1	1	1	0	14.354	2	1	0
1	1	1	0	14.565	2	1	0
1	1	1	0	16.217	2	1	0
1	1	1	0	11.814	2	1	0
1	1	1	0	10.732	2	1	0
1	1	1	0	11.799	2	1	0
1	1	1	0	16.811	2	1	0
1	1	1	0	13.192	2	1	0
1	1	1	0	14.440	2	1	0
1	1	1	0	13.990	2	1	0
1	1	1	0	12.999	2	1	0
1	1	1	0	15.141	2	1	0
1	1	1	0	16.852	2	1	0
1	1	1	0	12.863	2	1	0
1	1	1	0	14.302	2	1	0
1	1	1	0	9.894	2	1	0
1	1	1	0	13.400	2	1	0
1	1	1	0	14.011	2	1	0
1	1	1	0	9.924	2	1	0
1	1	1	0	14.308	2	1	0
1	1	1	0	11.344	2	1	0
1	1	1	0	13.795	2	1	0
1	1	1	0	17.128	2	1	0
1	1	1	0	13.652	2	1	0
1	1	1	0	11.371	2	1	0
1	-1	1	35	14.107	1	1	0
1	-1	1	39	12.317	1	1	0
1	-1	1	31	14.051	1	1	0
1	-1	1	36	15.335	1	1	0
1	-1	1	45	386.017	1	1	0
1	-1	1	46	3726.104	1	1	0
1	-1	1	29	11.425	1	1	0
1	-1	1	33	13.384	1	1	0
1	-1	1	28	12.519	1	1	0
1	-1	1	39	11.390	1	1	0
1	-1	1	24	13.146	1	1	0
1	-1	1	41	163.996	1	1	0
1	-1	1	47	2171.475	1	1	0
1	-1	1	38	47.647	1	1	0
1	-1	1	49	1392.700	1	1	0
1	-1	1	48	3186.575	1	1	0
1	-1	1	34	13.371	1	1	0
1	-1	1	48	8363.791	1	1	0
1	-1	1	41	1664.740	1	1	0
1	-1	1	23	12.858	1	1	0
1	-1	1	42	160.938	1	1	0
1	-1	1	53	10558.776	1	1	0
1	-1	1	47	263.110	1	1	0
1	-1	1	40	184.853	1	1	0
1	-1	1	50	961.631	1	1	0
1	-1	1	58	6311.997	1	1	0
1	-1	1	45	985.482	1	1	0
1	-1	1	43	14.071	1	1	0
1	-1	1	25	11.541	1	1	0
1	-1	1	66	6677.306	1	1	0
1	-1	1	67	6341.445	1	1	0
1	-1	1	55	2402.279	1	1	0
1	-1	1	65	3200.737	1	1	0
1	-1	1	62	1415.841	1	1	0
1	-1	1	49	2149.865	1	1	0
1	-1	1	44	14.022	1	1	0
1	-1	1	56	2272.099	1	1	0
1	-1	1	36	10.698	1	1	0
1	-1	1	37	12.717	1	1	0
1	-1	1	33	16.500	1	1	0
1	-1	1	52	2239.891	1	1	0
1	-1	1	53	8455.824	1	1	0
1	-1	1	43	726.181	1	1	0
1	-1	1	51	5195.232	1	1	0
1	-1	1	44	278.686	1	1	0
1	-1	1	26	11.681	1	1	0
1	-1	1	38	10.383	1	1	0
1	-1	1	52	1146.527	1	1	0
1	-1	1	32	13.867	1	1	0
1	-1	1	19	13.268	1	1	0
1	-1	1	35	12.716	1	1	0
1	-1	1	18	14.840	1	1	0
1	-1	1	59	7885.702	1	1	0
1	-1	1	46	3785.276	1	1	0
1	-1	1	51	4110.967	1	1	0
1	-1	1	22	11.375	1	1	0
1	-1	1	64	10285.029	1	1	0
1	-1	1	27	14.649	1	1	0
1	-1	1	21	12.715	1	1	0
1	-1	1	34	11.916	1	1	0
1	-1	1	61	7301.503	1	1	0
1	-1	1	54	6902.692	1	1	0
1	-1	1	42	305.535	1	1	0
1	-1	1	30	11.945	1	1	0
1	-1	1	63	6340.127	1	1	0
1	-1	1	60	7078.121	1	1	0
1	-1	1	57	2203.900	1	1	0
1	-1	1	20	16.447	1	1	0
1	-1	1	68	7065.358	1	1	0
1	-1	1	40	13.207	1	1	0
1	-1	1	50	3740.563	1	1	0
1	-1	1	37	15.635	1	1	0
1	-1	1	0	11.632	2	1	0
1	-1	1	0	11.164	2	1	0
1	-1	1	0	13.418	2	1	0
1	-1	1	0	12.264	2	1	0
1	-1	1	0	12.776	2	1	0
1	-1	1	0	12.084	2	1	0
1	-1	1	0	12.078	2	1	0
1	-1	1	0	14.180	2	1	0
1	-1	1	0	15.008	2	1	0
1	-1	1	0	12.577	2	1	0
1	-1	1	0	11.061	2	1	0
1	-1	1	0	13.699	2	1	0
1	-1	1	0	13.067	2	1	0
1	-1	1	0	14.013	2	1	0
1	-1	1	0	11.568	2	1	0
1	-1	1	0	12.229	2	1	0
1	-1	1	0	10.705	2	1	0
1	-1	1	0	13.217	2	1	0
1	-1	1	0	11.850	2	1	0
1	-1	1	0	12.975	2	1	0
1	-1	1	0	11.470	2	1	0
1	-1	1	0	13.793	2	1	0
1	-1	1	0	12.234	2	1	0
1	-1	1	0	11.903	2	1	0
1	-1	1	0	13.699	2	1	0
1	-1	1	0	13.184	2	1	0
1	-1	1	0	13.421	2	1	0
1	-1	1	0	14.153	2	1	0
1	-1	1	0	13.903	2	1	0
1	-1	1	0	12.599	2	1	0
1	-1	1	0	12.924	2	1	0
1	-1	1	0	11.420	2	1	0
1	-1	1	0	12.719	2	1	0
1	-1	1	0	12.204	2	1	0
1	-1	1	0	13.833	2	1	0
1	-1	1	0	12.038	2	1	0
1	-1	1	0	12.947	2	1	0
1	-1	1	0	11.002	2	1	0
1	-1	1	0	11.787	2	1	0
1	-1	1	0	14.003	2	1	0
1	-1	1	0	13.251	2	1	0
1	-1	1	0	13.887	2	1	0
1	-1	1	0	34.534	2	1	0
1	-1	1	0	27.023	2	1	0
1	-1	1	0	39.728	2	1	0
1	-1	1	0	10.615	2	1	0
1	-1	1	0	15.062	2	1	0
1	-1	1	0	10.963	2	1	0
1	-1	1	0	13.569	2	1	0
1	-1	1	0	20.334	2	1	0
1	-1	1	0	13.304	2	1	0
1	-1	1	0	21.920	2	1	0
1	-1	1	0	12.679	2	1	0
1	-1	1	0	10.203	2	1	0
1	-1	1	0	12.436	2	1	0
1	-1	1	0	13.316	2	1	0
1	-1	1	0	12.794	2	1	0
1	-1	1	0	11.547	2	1	0
1	-1	1	0	10.895	2	1	0
1	-1	1	0	12.983	2	1	0
1	-1	1	0	13.680	2	1	0
1	-1	1	0	12.102	2	1	0
1	-1	1	0	15.325	2	1	0
1	-1	1	0	11.227	2	1	0
1	-1	1	0	13.234	2	1	0
1	-1	1	0	12.177	2	1	0
1	-1	1	0	10.622	2	1	0
1	-1	1	0	13.010	2	1	0
1	-1	1	0	13.850	2	1	0
1	-1	1	0	11.481	2	1	0
1	-1	1	0	13.322	2	1	0
1	-1	1	0	11.521	2	1	0
1	1	2	35	17.986	1	1	0
1	1	2	21	15.678	1	1	0
1	1	2	38	23.427	1	1	0
1	1	2	37	15.598	1	1	0
1	1	2	37	14.076	1	1	0
1	1	2	36	21.651	1	1	0
1	1	2	34	20.240	1	1	0
1	1	2	44	57.572	1	1	0
1	1	2	38	24.167	1	1	0
1	1	2	28	16.104	1	1	0
1	1	2	46	34.873	1	1	0
1	1	2	45	37.374	1	1	0
1	1	2	25	18.293	1	1	0
1	1	2	30	21.071	1	1	0
1	1	2	39	22.625	1	1	0
1	1	2	55	65.063	1	1	0
1	1	2	59	107.244	1	1	0
1	1	2	49	78.018	1	1	0
1	1	2	62	49.554	1	1	0
1	1	2	26	16.072	1	1	0
1	1	2	50	112.027	1	1	0
1	1	2	39	34.087	1	1	0
1	1	2	36	22.485	1	1	0
1	1	2	41	35.063	1	1	0
1	1	2	42	25.263	1	1	0
1	1	2	54	42.716	1	1	0
1	1	2	45	37.277	1	1	0
1	1	2	43	68.115	1	1	0
1	1	2	46	80.434	1	1	0
1	1	2	49	36.232	1	1	0
1	1	2	52	32.752	1	1	0
1	1	2	47	28.760	1	1	0
1	1	2	56	41.587	1	1	0
1	1	2	53	35.520	1	1	0
1	1	2	40	30.275	1	1	0
1	1	2	29	13.142	1	1	0
1	1	2	63	38.382	1	1	0
1	1	2	43	55.014	1	1	0
1	1	2	22	20.505	1	1	0
1	1	2	61	44.650	1	1	0
1	1	2	69	38.924	1	1	0
1	1	2	55	37.289	1	1	0
1	1	2	67	51.516	1	1	0
1	1	2	53	42.481	1	1	0
1	1	2	58	39.363	1	1	0
1	1	2	48	26.263	1	1	0
1	1	2	41	19.332	1	1	0
1	1	2	65	26.450	1	1	0
1	1	2	35	21.845	1	1	0
1	1	2	47	187.321	1	1	0
1	1	2	60	55.075	1	1	0
1	1	2	33	20.592	1	1	0
1	1	2	42	24.531	1	1	0
1	1	2	68	47.025	1	1	0
1	1	2	52	34.040	1	1	0
1	1	2	20	14.463	1	1	0
1	1	2	27	17.675	1	1	0
1	1	2	57	37.489	1	1	0
1	1	2	70	46.405	1	1	0
1	1	2	24	16.493	1	1	0
1	1	2	44	36.411	1	1	0
1	1	2	66	78.007	1	1	0
1	1	2	51	35.717	1	1	0
1	1	2	40	33.249	1	1	0
1	1	2	51	98.401	1	1	0
1	1	2	48	35.122	1	1	0
1	1	2	64	37.245	1	1	0
1	1	2	54	36.651	1	1	0
1	1	2	50	43.719	1	1	0
1	1	2	31	15.919	1	1	0
1	1	2	32	16.713	1	1	0
1	1	2	23	16.858	1	1	0
1	1	2	0	14.186	2	1	0
1	1	2	0	16.718	2	1	0
1	1	2	0	13.462	2	1	0
1	1	2	0	10.904	2	1	0
1	1	2	0	15.529	2	1	0
1	1	2	0	14.007	2	1	0
1	1	2	0	19.134	2	1	0
1	1	2	0	16.031	2	1	0
1	1	2	0	17.061	2	1	0
1	1	2	0	14.512	2	1	0
1	1	2	0	18.793	2	1	0
1	1	2	0	15.984	2	1	0
1	1	2	0	15.164	2	1	0
1	1	2	0	16.036	2	1	0
1	1	2	0	12.771	2	1	0
1	1	2	0	12.993	2	1	0
1	1	2	0	14.638	2	1	0
1	1	2	0	15.281	2	1	0
1	1	2	0	13.088	2	1	0
1	1	2	0	16.018	2	1	0
1	1	2	0	12.518	2	1	0
1	1	2	0	13.556	2	1	0
1	1	2	0	13.525	2	1	0
1	1	2	0	18.314	2	1	0
1	1	2	0	14.492	2	1	0
1	1	2	0	15.885	2	1	0
1	1	2	0	16.038	2	1	0
1	1	2	0	15.257	2	1	0
1	1	2	0	15.749	2	1	0
1	1	2	0	14.642	2	1	0
1	1	2	0	11.979	2	1	0
1	1	2	0	15.340	2	1	0
1	1	2	0	15.161	2	1	0
1	1	2	0	14.624	2	1	0
1	1	2	0	15.619	2	1	0
1	1	2	0	11.634	2	1	0
1	1	2	0	17.774	2	1	0
1	1	2	0	17.217	2	1	0
1	1	2	0	11.928	2	1	0
1	1	2	0	12.584	2	1	0
1	1	2	0	15.581	2	1	0
1	1	2	0	19.255	2	1	0
1	1	2	0	14.070	2	1	0
1	1	2	0	15.483	2	1	0
1	1	2	0	13.802	2	1	0
1	1	2	0	13.968	2	1	0
1	1	2	0	14.213	2	1	0
1	1	2	0	15.477	2	1	0
1	1	2	0	19.595	2	1	0
1	1	2	0	13.096	2	1	0
1	1	2	0	14.917	2	1	0
1	1	2	0	15.591	2	1	0
1	1	2	0	17.646	2	1	0
1	1	2	0	14.726	2	1	0
1	1	2	0	22.893	2	1	0
1	1	2	0	15.992	2	1	0
1	1	2	0	14.774	2	1	0
1	1	2	0	16.857	2	1	0
1	1	2	0	14.561	2	1	0
1	1	2	0	18.686	2	1	0
1	1	2	0	11.503	2	1	0
1	1	2	0	17.076	2	1	0
1	1	2	0	14.461	2	1	0
1	1	2	0	13.269	2	1	0
1	1	2	0	13.191	2	1	0
1	1	2	0	15.427	2	1	0
1	1	2	0	18.496	2	1	0
1	1	2	0	11.736	2	1	0
1	1	2	0	13.296	2	1	0
1	1	2	0	16.085	2	1	0
1	1	2	0	14.429	2	1	0
1	1	2	0	16.625	2	1	0
1	-1	2	35	16.100	1	1	0
1	-1	2	52	21.175	1	1	0
1	-1	2	37	17.323	1	1	0
1	-1	2	54	134.821	1	1	0
1	-1	2	47	18.348	1	1	0
1	-1	2	50	18.073	1	1	0
1	-1	2	31	15.143	1	1	0
1	-1	2	50	15.643	1	1	0
1	-1	2	46	19.337	1	1	0
1	-1	2	44	15.055	1	1	0
1	-1	2	41	17.658	1	1	0
1	-1	2	58	22.238	1	1	0
1	-1	2	29	12.759	1	1	0
1	-1	2	45	17.648	1	1	0
1	-1	2	64	204.168	1	1	0
1	-1	2	49	18.822	1	1	0
1	-1	2	54	32.784	1	1	0
1	-1	2	51	24.955	1	1	0
1	-1	2	61	46.500	1	1	0
1	-1	2	60	68.825	1	1	0
1	-1	2	44	17.542	1	1	0
1	-1	2	52	104.760	1	1	0
1	-1	2	53	22.772	1	1	0
1	-1	2	53	24.555	1	1	0
1	-1	2	55	66.174	1	1	0
1	-1	2	51	91.260	1	1	0
1	-1	2	40	17.133	1	1	0
1	-1	2	77	79.394	1	1	0
1	-1	2	49	20.076	1	1	0
1	-1	2	43	18.918	1	1	0
1	-1	2	48	21.131	1	1	0
1	-1	2	47	21.509	1	1	0
1	-1	2	66	271.590	1	1	0
1	-1	2	70	33.390	1	1	0
1	-1	2	36	88.269	1	1	0
1	-1	2	63	73.215	1	1	0
1	-1	2	46	185.280	1	1	0
1	-1	2	63	31.794	1	1	0
1	-1	2	30	14.597	1	1	0
1	-1	2	78	216.579	1	1	0
1	-1	2	59	101.888	1	1	0
1	-1	2	72	203.899	1	1	0
1	-1	2	75	142.850	1	1	0
1	-1	2	76	305.813	1	1	0
1	-1	2	57	259.195	1	1	0
1	-1	2	42	230.520	1	1	0
1	-1	2	33	16.196	1	1	0
1	-1	2	32	15.303	1	1	0
1	-1	2	74	259.084	1	1	0
1	-1	2	68	190.183	1	1	0
1	-1	2	73	205.953	1	1	0
1	-1	2	45	122.518	1	1	0
1	-1	2	61	314.908	1	1	0
1	-1	2	62	328.679	1	1	0
1	-1	2	59	222.763	1	1	0
1	-1	2	34	15.890	1	1	0
1	-1	2	58	236.117	1	1	0
1	-1	2	60	195.886	1	1	0
1	-1	2	57	355.607	1	1	0
1	-1	2	39	13.416	1	1	0
1	-1	2	55	102.385	1	1	0
1	-1	2	65	102.714	1	1	0
1	-1	2	62	92.332	1	1	0
1	-1	2	69	330.622	1	1	0
1	-1	2	43	583.877	1	1	0
1	-1	2	56	90.849	1	1	0
1	-1	2	56	24.837	1	1	0
1	-1	2	67	175.828	1	1	0
1	-1	2	71	142.297	1	1	0
1	-1	2	48	86.691	1	1	0
1	-1	2	28	15.715	1	1	0
1	-1	2	38	19.471	1	1	0
1	-1	2	0	10.797	2	1	0
1	-1	2	0	12.152	2	1	0
1	-1	2	0	16.268	2	1	0
1	-1	2	0	17.589	2	1	0
1	-1	2	0	10.329	2	1	0
1	-1	2	0	13.413	2	1	0
1	-1	2	0	14.410	2	1	0
1	-1	2	0	13.521	2	1	0
1	-1	2	0	10.745	2	1	0
1	-1	2	0	16.080	2	1	0
1	-1	2	0	14.825	2	1	0
1	-1	2	0	13.494	2	1	0
1	-1	2	0	12.717	2	1	0
1	-1	2	0	13.073	2	1	0
1	-1	2	0	13.682	2	1	0
1	-1	2	0	14.147	2	1	0
1	-1	2	0	12.144	2	1	0
1	-1	2	0	14.180	2	1	0
1	-1	2	0	11.218	2	1	0
1	-1	2	0	15.577	2	1	0
1	-1	2	0	13.089	2	1	0
1	-1	2	0	16.044	2	1	0
1	-1	2	0	14.804	2	1	0
1	-1	2	0	14.883	2	1	0
1	-1	2	0	15.490	2	1	0
1	-1	2	0	12.779	2	1	0
1	-1	2	0	13.860	2	1	0
1	-1	2	0	13.403	2	1	0
1	-1	2	0	16.988	2	1	0
1	-1	2	0	13.583	2	1	0
1	-1	2	0	14.259	2	1	0
1	-1	2	0	12.217	2	1	0
1	-1	2	0	13.800	2	1	0
1	-1	2	0	15.732	2	1	0
1	-1	2	0	12.830	2	1	0
1	-1	2	0	10.718	2	1	0
1	-1	2	0	15.333	2	1	0
1	-1	2	0	11.881	2	1	0
1	-1	2	0	15.175	2	1	0
1	-1	2	0	28.001	2	1	0
1	-1	2	0	15.028	2	1	0
1	-1	2	0	14.926	2	1	0
1	-1	2	0	11.697	2	1	0
1	-1	2	0	13.881	2	1	0
1	-1	2	0	14.217	2	1	0
1	-1	2	0	13.296	2	1	0
1	-1	2	0	15.751	2	1	0
1	-1	2	0	22.234	2	1	0
1	-1	2	0	14.322	2	1	0
1	-1	2	0	13.872	2	1	0
1	-1	2	0	12.591	2	1	0
1	-1	2	0	14.398	2	1	0
1	-1	2	0	14.365	2	1	0
1	-1	2	0	13.516	2	1	0
1	-1	2	0	16.482	2	1	0
1	-1	2	0	13.574	2	1	0
1	-1	2	0	14.293	2	1	0
1	-1	2	0	14.121	2	1	0
1	-1	2	0	11.790	2	1	0
1	-1	2	0	13.942	2	1	0
1	-1	2	0	14.258	2	1	0
1	-1	2	0	16.874	2	1	0
1	-1	2	0	15.515	2	1	0
1	-1	2	0	21.857	2	1	0
1	-1	2	0	16.482	2	1	0
1	-1	2	0	11.173	2	1	0
1	-1	2	0	15.523	2	1	0
1	-1	2	0	12.802	2	1	0
1	-1	2	0	15.971	2	1	0
1	-1	2	0	18.223	2	1	0
1	-1	2	0	17.216	2	1	0
1	-1	2	0	11.732	2	1	0
1	1	3	59	100.344	1	1	0
1	1	3	65	14.814	1	1	0
1	1	3	47	14.125	1	1	0
1	1	3	45	13.107	1	1	0
1	1	3	54	19.688	1	1	0
1	1	3	53	13.978	1	1	0
1	1	3	58	18.606	1	1	0
1	1	3	63	226.290	1	1	0
1	1	3	64	469.327	1	1	0
1	1	3	68	419.766	1	1	0
1	1	3	66	290.688	1	1	0
1	1	3	73	310.868	1	1	0
1	1	3	52	16.747	1	1	0
1	1	3	79	511.437	1	1	0
1	1	3	60	18.750	1	1	0
1	1	3	76	482.630	1	1	0
1	1	3	70	570.592	1	1	0
1	1	3	74	453.235	1	1	0
1	1	3	50	14.472	1	1	0
1	1	3	55	14.241	1	1	0
1	1	3	81	627.150	1	1	0
1	1	3	89	398.021	1	1	0
1	1	3	60	17.596	1	1	0
1	1	3	79	346.761	1	1	0
1	1	3	85	752.339	1	1	0
1	1	3	86	222.329	1	1	0
1	1	3	67	227.636	1	1	0
1	1	3	62	428.153	1	1	0
1	1	3	69	352.498	1	1	0
1	1	3	65	19.084	1	1	0
1	1	3	69	19.645	1	1	0
1	1	3	75	283.126	1	1	0
1	1	3	57	16.325	1	1	0
1	1	3	78	395.992	1	1	0
1	1	3	80	258.978	1	1	0
1	1	3	75	484.849	1	1	0
1	1	3	62	16.509	1	1	0
1	1	3	46	14.251	1	1	0
1	1	3	71	151.556	1	1	0
1	1	3	84	247.955	1	1	0
1	1	3	90	324.737	1	1	0
1	1	3	72	288.928	1	1	0
1	1	3	77	330.335	1	1	0
1	1	3	61	15.313	1	1	0
1	1	3	68	130.161	1	1	0
1	1	3	51	17.480	1	1	0
1	1	3	49	15.908	1	1	0
1	1	3	78	738.545	1	1	0
1	1	3	64	41.489	1	1	0
1	1	3	67	74.814	1	1	0
1	1	3	77	427.655	1	1	0
1	1	3	74	143.404	1	1	0
1	1	3	80	355.452	1	1	0
1	1	3	66	135.595	1	1	0
1	1	3	56	20.533	1	1	0
1	1	3	48	16.070	1	1	0
1	1	3	71	56.973	1	1	0
1	1	3	82	511.444	1	1	0
1	1	3	87	732.715	1	1	0
1	1	3	88	234.462	1	1	0
1	1	3	70	22.004	1	1	0
1	1	3	63	16.353	1	1	0
1	1	3	61	18.035	1	1	0
1	1	3	83	671.627	1	1	0
1	1	3	73	573.431	1	1	0
1	1	3	72	447.034	1	1	0
1	1	3	76	583.912	1	1	0
1	1	3	0	13.821	2	1	0
1	1	3	0	13.348	2	1	0
1	1	3	0	12.305	2	1	0
1	1	3	0	14.129	2	1	0
1	1	3	0	13.390	2	1	0
1	1	3	0	13.930	2	1	0
1	1	3	0	12.391	2	1	0
1	1	3	0	12.509	2	1	0
1	1	3	0	14.488	2	1	0
1	1	3	0	14.774	2	1	0
1	1	3	0	13.709	2	1	0
1	1	3	0	15.919	2	1	0
1	1	3	0	12.406	2	1	0
1	1	3	0	12.972	2	1	0
1	1	3	0	13.873	2	1	0
1	1	3	0	14.011	2	1	0
1	1	3	0	13.973	2	1	0
1	1	3	0	18.388	2	1	0
1	1	3	0	13.550	2	1	0
1	1	3	0	15.055	2	1	0
1	1	3	0	11.597	2	1	0
1	1	3	0	37.979	2	1	0
1	1	3	0	11.965	2	1	0
1	1	3	0	15.167	2	1	0
1	1	3	0	11.296	2	1	0
1	1	3	0	13.615	2	1	0
1	1	3	0	15.710	2	1	0
1	1	3	0	12.546	2	1	0
1	1	3	0	12.614	2	1	0
1	1	3	0	14.068	2	1	0
1	1	3	0	12.762	2	1	0
1	1	3	0	31.536	2	1	0
1	1	3	0	14.172	2	1	0
1	1	3	0	11.620	2	1	0
1	1	3	0	11.846	2	1	0
1	1	3	0	10.106	2	1	0
1	1	3	0	12.418	2	1	0
1	1	3	0	10.892	2	1	0
1	1	3	0	13.511	2	1	0
1	1	3	0	14.020	2	1	0
1	1	3	0	14.902	2	1	0
1	1	3	0	12.597	2	1	0
1	1	3	0	12.309	2	1	0
1	1	3	0	13.465	2	1	0
1	1	3	0	14.924	2	1	0
1	1	3	0	13.793	2	1	0
1	1	3	0	11.378	2	1	0
1	1	3	0	13.911	2	1	0
1	1	3	0	16.470	2	1	0
1	1	3	0	16.909	2	1	0
1	1	3	0	16.442	2	1	0
1	1	3	0	15.032	2	1	0
1	1	3	0	11.523	2	1	0
1	1	3	0	24.996	2	1	0
1	1	3	0	13.600	2	1	0
1	1	3	0	12.285	2	1	0
1	1	3	0	14.145	2	1	0
1	1	3	0	14.726	2	1	0
1	1	3	0	15.729	2	1	0
1	1	3	0	17.421	2	1	0
1	1	3	0	13.460	2	1	0
1	1	3	0	11.723	2	1	0
1	1	3	0	15.112	2	1	0
1	1	3	0	12.363	2	1	0
1	1	3	0	15.580	2	1	0
1	1	3	0	12.466	2	1	0
1	1	3	0	13.711	2	1	0
1	-1	3	62	23.009	1	1	0
1	-1	3	56	22.730	1	1	0
1	-1	3	64	122.637	1	1	0
1	-1	3	60	22.056	1	1	0
1	-1	3	61	44.916	1	1	0
1	-1	3	51	20.260	1	1	0
1	-1	3	69	566.831	1	1	0
1	-1	3	45	19.914	1	1	0
1	-1	3	55	20.690	1	1	0
1	-1	3	59	24.117	1	1	0
1	-1	3	68	35.045	1	1	0
1	-1	3	55	22.884	1	1	0
1	-1	3	72	549.654	1	1	0
1	-1	3	78	415.697	1	1	0
1	-1	3	56	25.227	1	1	0
1	-1	3	48	22.667	1	1	0
1	-1	3	53	22.444	1	1	0
1	-1	3	64	24.240	1	1	0
1	-1	3	49	24.870	1	1	0
1	-1	3	86	402.600	1	1	0
1	-1	3	66	473.244	1	1	0
1	-1	3	46	24.308	1	1	0
1	-1	3	43	21.178	1	1	0
1	-1	3	82	639.154	1	1	0
1	-1	3	61	510.425	1	1	0
1	-1	3	47	21.280	1	1	0
1	-1	3	50	24.595	1	1	0
1	-1	3	38	18.739	1	1	0
1	-1	3	77	1268.585	1	1	0
1	-1	3	68	385.316	1	1	0
1	-1	3	71	452.112	1	1	0
1	-1	3	39	19.297	1	1	0
1	-1	3	41	19.803	1	1	0
1	-1	3	54	20.137	1	1	0
1	-1	3	65	101.471	1	1	0
1	-1	3	73	432.529	1	1	0
1	-1	3	72	380.547	1	1	0
1	-1	3	76	460.143	1	1	0
1	-1	3	71	401.228	1	1	0
1	-1	3	58	24.868	1	1	0
1	-1	3	57	21.458	1	1	0
1	-1	3	65	24.134	1	1	0
1	-1	3	57	21.862	1	1	0
1	-1	3	69	542.550	1	1	0
1	-1	3	63	473.385	1	1	0
1	-1	3	75	372.355	1	1	0
1	-1	3	80	422.357	1	1	0
1	-1	3	58	26.330	1	1	0
1	-1	3	52	21.543	1	1	0
1	-1	3	60	26.660	1	1	0
1	-1	3	42	25.087	1	1	0
1	-1	3	53	26.284	1	1	0
1	-1	3	81	540.047	1	1	0
1	-1	3	73	504.283	1	1	0
1	-1	3	79	466.883	1	1	0
1	-1	3	40	18.345	1	1	0
1	-1	3	87	470.343	1	1	0
1	-1	3	70	278.337	1	1	0
1	-1	3	70	458.086	1	1	0
1	-1	3	59	26.964	1	1	0
1	-1	3	44	20.975	1	1	0
1	-1	3	54	24.923	1	1	0
1	-1	3	67	500.026	1	1	0
1	-1	3	85	447.860	1	1	0
1	-1	3	66	537.706	1	1	0
1	-1	3	88	473.914	1	1	0
1	-1	3	63	25.380	1	1	0
1	-1	3	84	487.334	1	1	0
1	-1	3	62	24.257	1	1	0
1	-1	3	83	414.633	1	1	0
1	-1	3	67	492.921	1	1	0
1	-1	3	74	346.374	1	1	0
1	-1	3	0	14.231	2	1	0
1	-1	3	0	9.662	2	1	0
1	-1	3	0	13.351	2	1	0
1	-1	3	0	13.335	2	1	0
1	-1	3	0	16.603	2	1	0
1	-1	3	0	15.005	2	1	0
1	-1	3	0	13.385	2	1	0
1	-1	3	0	13.786	2	1	0
1	-1	3	0	13.755	2	1	0
1	-1	3	0	14.528	2	1	0
1	-1	3	0	10.412	2	1	0
1	-1	3	0	12.172	2	1	0
1	-1	3	0	11.979	2	1	0
1	-1	3	0	16.264	2	1	0
1	-1	3	0	13.136	2	1	0
1	-1	3	0	14.292	2	1	0
1	-1	3	0	13.424	2	1	0
1	-1	3	0	12.462	2	1	0
1	-1	3	0	15.290	2	1	0
1	-1	3	0	13.380	2	1	0
1	-1	3	0	15.384	2	1	0
1	-1	3	0	10.900	2	1	0
1	-1	3	0	11.949	2	1	0
1	-1	3	0	9.809	2	1	0
1	-1	3	0	15.237	2	1	0
1	-1	3	0	13.604	2	1	0
1	-1	3	0	11.373	2	1	0
1	-1	3	0	13.419	2	1	0
1	-1	3	0	15.393	2	1	0
1	-1	3	0	14.993	2	1	0
1	-1	3	0	12.378	2	1	0
1	-1	3	0	12.993	2	1	0
1	-1	3	0	15.766	2	1	0
1	-1	3	0	13.846	2	1	0
1	-1	3	0	15.076	2	1	0
1	-1	3	0	15.526	2	1	0
1	-1	3	0	11.806	2	1	0
1	-1	3	0	17.079	2	1	0
1	-1	3	0	17.505	2	1	0
1	-1	3	0	19.517	2	1	0
1	-1	3	0	13.059	2	1	0
1	-1	3	0	12.774	2	1	0
1	-1	3	0	12.530	2	1	0
1	-1	3	0	17.882	2	1	0
1	-1	3	0	13.967	2	1	0
1	-1	3	0	15.037	2	1	0
1	-1	3	0	15.214	2	1	0
1	-1	3	0	15.573	2	1	0
1	-1	3	0	15.315	2	1	0
1	-1	3	0	16.712	2	1	0
1	-1	3	0	13.872	2	1	0
1	-1	3	0	12.771	2	1	0
1	-1	3	0	13.124	2	1	0
1	-1	3	0	12.507	2	1	0
1	-1	3	0	14.919	2	1	0
1	-1	3	0	10.852	2	1	0
1	-1	3	0	30.860	2	1	0
1	-1	3	0	13.333	2	1	0
1	-1	3	0	17.657	2	1	0
1	-1	3	0	12.721	2	1	0
1	-1	3	0	11.363	2	1	0
1	-1	3	0	15.819	2	1	0
1	-1	3	0	11.079	2	1	0
1	-1	3	0	11.059	2	1	0
1	-1	3	0	11.531	2	1	0
1	-1	3	0	10.475	2	1	0
1	-1	3	0	13.808	2	1	0
1	-1	3	0	12.443	2	1	0
1	-1	3	0	13.118	2	1	0
1	-1	3	0	15.269	2	1	0
1	-1	3	0	14.657	2	1	0
1	-1	3	0	12.428	2	1	0
2	1	1	27	14.957	1	1	1
2	1	1	44	111.889	1	1	1
2	1	1	29	12.936	1	1	1
2	1	1	46	232.026	1	1	1
2	1	1	39	15.924	1	1	1
2	1	1	42	269.610	1	1	1
2	1	1	23	14.322	1	1	1
2	1	1	42	1943.512	1	1	1
2	1	1	38	12.271	1	1	1
2	1	1	36	14.548	1	1	1
2	1	1	33	15.250	1	1	1
2	1	1	50	5069.595	1	1	1
2	1	1	21	13.541	1	1	1
2	1	1	37	12.989	1	1	1
2	1	1	56	10480.516	1	1	1
2	1	1	41	16.798	1	1	1
2	1	1	46	559.712	1	1	1
2	1	1	43	16.913	1	1	1
2	1	1	53	6315.728	1	1	1
2	1	1	52	8872.487	1	1	1
2	1	1	36	18.318	1	1	1
2	1	1	44	205.930	1	1	1
2	1	1	45	446.664	1	1	1
2	1	1	45	867.000	1	1	1
2	1	1	47	443.081	1	1	1
2	1	1	43	609.702	1	1	1
2	1	1	32	14.650	1	1	1
2	1	1	69	6551.903	1	1	1
2	1	1	41	21.875	1	1	1
2	1	1	35	17.515	1	1	1
2	1	1	40	14.066	1	1	1
2	1	1	39	13.849	1	1	1
2	1	1	58	3090.755	1	1	1
2	1	1	62	8055.594	1	1	1
2	1	1	28	12.367	1	1	1
2	1	1	55	1662.013	1	1	1
2	1	1	38	13.487	1	1	1
2	1	1	55	5032.132	1	1	1
2	1	1	22	17.326	1	1	1
2	1	1	70	13553.385	1	1	1
2	1	1	51	1763.633	1	1	1
2	1	1	64	4106.572	1	1	1
2	1	1	67	10466.193	1	1	1
2	1	1	68	12809.751	1	1	1
2	1	1	49	582.707	1	1	1
2	1	1	34	19.128	1	1	1
2	1	1	25	21.169	1	1	1
2	1	1	24	12.752	1	1	1
2	1	1	66	10494.703	1	1	1
2	1	1	60	6572.358	1	1	1
2	1	1	65	12574.543	1	1	1
2	1	1	37	49.724	1	1	1
2	1	1	53	5668.364	1	1	1
2	1	1	54	2569.659	1	1	1
2	1	1	51	1510.167	1	1	1
2	1	1	26	30.937	1	1	1
2	1	1	50	979.424	1	1	1
2	1	1	52	1821.517	1	1	1
2	1	1	49	3171.576	1	1	1
2	1	1	31	28.504	1	1	1
2	1	1	47	618.982	0	1	1
2	1	1	57	6559.801	0	1	1
2	1	1	54	6875.652	1	1	1
2	1	1	61	10074.629	1	1	1
2	1	1	35	35.613	1	1	1
2	1	1	48	3000.606	0	1	1
2	1	1	48	790.440	1	1	1
2	1	1	59	9312.393	0	1	1
2	1	1	63	8958.098	1	1	1
2	1	1	40	326.578	1	1	1
2	1	1	20	39.643	1	1	1
2	1	1	30	34.441	1	1	1
2	1	1	0	14.597	2	1	1
2	1	1	0	11.871	2	1	1
2	1	1	0	15.852	2	1	1
2	1	1	0	12.189	2	1	1
2	1	1	0	12.503	2	1	1
2	1	1	0	12.650	2	1	1
2	1	1	0	14.127	2	1	1
2	1	1	0	15.610	2	1	1
2	1	1	0	14.009	2	1	1
2	1	1	0	11.486	2	1	1
2	1	1	0	12.492	2	1	1
2	1	1	0	13.924	2	1	1
2	1	1	0	11.456	2	1	1
2	1	1	0	11.572	2	1	1
2	1	1	0	13.356	2	1	1
2	1	1	0	14.939	2	1	1
2	1	1	0	14.704	2	1	1
2	1	1	0	14.141	2	1	1
2	1	1	0	14.740	2	1	1
2	1	1	0	15.708	2	1	1
2	1	1	0	14.379	2	1	1
2	1	1	0	14.463	2	1	1
2	1	1	0	16.004	2	1	1
2	1	1	0	14.234	2	1	1
2	1	1	0	18.216	2	1	1
2	1	1	0	14.908	2	1	1
2	1	1	0	15.116	2	1	1
2	1	1	0	18.605	2	1	1
2	1	1	0	15.113	2	1	1
2	1	1	0	15.515	2	1	1
2	1	1	0	15.991	2	1	1
2	1	1	0	14.618	2	1	1
2	1	1	0	12.599	2	1	1
2	1	1	0	12.088	2	1	1
2	1	1	0	14.274	2	1	1
2	1	1	0	11.460	2	1	1
2	1	1	0	14.389	2	1	1
2	1	1	0	10.401	2	1	1
2	1	1	0	12.339	2	1	1
2	1	1	0	12.180	2	1	1
2	1	1	0	15.794	2	1	1
2	1	1	0	11.352	2	1	1
2	1	1	0	11.631	2	1	1
2	1	1	0	18.586	2	1	1
2	1	1	0	20.396	2	1	1
2	1	1	0	22.110	2	1	1
2	1	1	0	17.279	2	1	1
2	1	1	0	21.441	2	1	1
2	1	1	0	29.162	2	1	1
2	1	1	0	18.792	2	1	1
2	1	1	0	20.177	2	1	1
2	1	1	0	39.547	2	1	1
2	1	1	0	25.402	2	1	1
2	1	1	0	26.777	2	1	1
2	1	1	0	32.244	2	1	1
2	1	1	0	21.885	2	1	1
2	1	1	0	29.279	2	1	1
2	1	1	0	37.663	2	1	1
2	1	1	0	46.614	2	1	1
2	1	1	0	41.684	2	1	1
2	1	1	0	28.110	2	1	1
2	1	1	0	24.743	2	1	1
2	1	1	0	20.507	2	1	1
2	1	1	0	21.851	2	1	1
2	1	1	0	32.053	2	1	1
2	1	1	0	37.975	2	1	1
2	1	1	0	36.886	2	1	1
2	1	1	0	22.919	2	1	1
2	-1	1	25	28.164	1	1	1
2	-1	1	11	30.886	1	1	1
2	-1	1	28	52.880	1	1	1
2	-1	1	27	23.171	1	1	1
2	-1	1	27	33.659	1	1	1
2	-1	1	26	33.138	1	1	1
2	-1	1	24	37.288	0	1	1
2	-1	1	34	185.905	1	1	1
2	-1	1	28	40.331	1	1	1
2	-1	1	18	67.395	0	1	1
2	-1	1	36	99.044	0	1	1
2	-1	1	35	781.850	0	1	1
2	-1	1	15	27.687	1	1	1
2	-1	1	20	55.602	1	1	1
2	-1	1	29	14.969	1	1	1
2	-1	1	45	9571.704	0	1	1
2	-1	1	49	3730.354	1	1	1
2	-1	1	39	297.311	1	1	1
2	-1	1	52	4405.635	1	1	1
2	-1	1	16	15.479	1	1	1
2	-1	1	40	330.587	1	1	1
2	-1	1	29	12.582	1	1	1
2	-1	1	26	16.320	1	1	1
2	-1	1	31	14.354	1	1	1
2	-1	1	32	26.358	1	1	1
2	-1	1	44	803.738	1	1	1
2	-1	1	35	510.987	1	1	1
2	-1	1	33	95.162	1	1	1
2	-1	1	36	35.811	1	1	1
2	-1	1	39	637.456	1	1	1
2	-1	1	42	1946.057	1	1	1
2	-1	1	37	625.065	1	1	1
2	-1	1	46	3650.467	1	1	1
2	-1	1	43	1601.872	1	1	1
2	-1	1	30	15.698	1	1	1
2	-1	1	19	14.553	1	1	1
2	-1	1	53	2172.088	1	1	1
2	-1	1	33	36.714	1	1	1
2	-1	1	12	17.881	1	1	1
2	-1	1	51	4802.992	1	1	1
2	-1	1	59	9311.285	0	1	1
2	-1	1	45	5143.777	0	1	1
2	-1	1	57	7825.226	0	1	1
2	-1	1	43	2110.612	0	1	1
2	-1	1	48	4363.098	1	1	1
2	-1	1	38	492.529	1	1	1
2	-1	1	31	15.424	1	1	1
2	-1	1	55	6462.771	1	1	1
2	-1	1	25	16.244	1	1	1
2	-1	1	37	155.830	1	1	1
2	-1	1	50	6675.576	1	1	1
2	-1	1	23	18.871	0	1	1
2	-1	1	32	13.705	1	1	1
2	-1	1	58	6165.429	1	1	1
2	-1	1	42	1188.167	1	1	1
2	-1	1	10	14.536	1	1	1
2	-1	1	17	14.498	1	1	1
2	-1	1	47	3331.849	1	1	1
2	-1	1	60	2269.905	1	1	1
2	-1	1	14	13.773	1	1	1
2	-1	1	34	59.989	1	1	1
2	-1	1	56	3390.519	1	1	1
2	-1	1	41	193.055	1	1	1
2	-1	1	30	15.421	1	1	1
2	-1	1	41	1566.691	1	1	1
2	-1	1	38	852.966	1	1	1
2	-1	1	54	4130.956	1	1	1
2	-1	1	44	2835.417	1	1	1
2	-1	1	40	823.252	1	1	1
2	-1	1	21	12.022	1	1	1
2	-1	1	22	14.166	1	1	1
2	-1	1	13	14.241	1	1	1
2	-1	1	0	30.502	2	1	1
2	-1	1	0	23.470	2	1	1
2	-1	1	0	25.570	2	1	1
2	-1	1	0	28.452	2	1	1
2	-1	1	0	24.709	2	1	1
2	-1	1	0	22.401	2	1	1
2	-1	1	0	30.471	2	1	1
2	-1	1	0	33.218	2	1	1
2	-1	1	0	38.251	2	1	1
2	-1	1	0	24.320	2	1	1
2	-1	1	0	14.026	2	1	1
2	-1	1	0	18.128	2	1	1
2	-1	1	0	15.465	2	1	1
2	-1	1	0	18.051	2	1	1
2	-1	1	0	17.893	2	1	1
2	-1	1	0	14.662	2	1	1
2	-1	1	0	13.065	2	1	1
2	-1	1	0	17.347	2	1	1
2	-1	1	0	14.010	2	1	1
2	-1	1	0	14.998	2	1	1
2	-1	1	0	17.110	2	1	1
2	-1	1	0	18.262	2	1	1
2	-1	1	0	18.725	2	1	1
2	-1	1	0	12.709	2	1	1
2	-1	1	0	13.082	2	1	1
2	-1	1	0	14.832	2	1	1
2	-1	1	0	12.390	2	1	1
2	-1	1	0	12.979	2	1	1
2	-1	1	0	14.766	2	1	1
2	-1	1	0	13.935	2	1	1
2	-1	1	0	12.441	2	1	1
2	-1	1	0	10.055	2	1	1
2	-1	1	0	13.123	2	1	1
2	-1	1	0	14.587	2	1	1
2	-1	1	0	10.289	2	1	1
2	-1	1	0	14.110	2	1	1
2	-1	1	0	12.750	2	1	1
2	-1	1	0	13.867	2	1	1
2	-1	1	0	14.485	2	1	1
2	-1	1	0	14.582	2	1	1
2	-1	1	0	16.225	2	1	1
2	-1	1	0	11.553	2	1	1
2	-1	1	0	14.576	2	1	1
2	-1	1	0	14.397	2	1	1
2	-1	1	0	13.942	2	1	1
2	-1	1	0	15.109	2	1	1
2	-1	1	0	15.576	2	1	1
2	-1	1	0	13.494	2	1	1
2	-1	1	0	15.002	2	1	1
2	-1	1	0	13.684	2	1	1
2	-1	1	0	13.624	2	1	1
2	-1	1	0	11.742	2	1	1
2	-1	1	0	12.791	2	1	1
2	-1	1	0	14.355	2	1	1
2	-1	1	0	9.960	2	1	1
2	-1	1	0	16.702	2	1	1
2	-1	1	0	13.952	2	1	1
2	-1	1	0	12.598	2	1	1
2	-1	1	0	14.489	2	1	1
2	-1	1	0	11.672	2	1	1
2	-1	1	0	11.681	2	1	1
2	-1	1	0	25.857	2	1	1
2	1	2	51	21.672	1	1	1
2	1	2	53	40.146	1	1	1
2	1	2	36	10.219	1	1	1
2	1	2	55	51.708	1	1	1
2	1	2	51	42.361	1	1	1
2	1	2	38	14.707	1	1	1
2	1	2	46	10.526	1	1	1
2	1	2	52	483.067	1	1	1
2	1	2	61	76.116	1	1	1
2	1	2	62	66.781	1	1	1
2	1	2	45	15.298	1	1	1
2	1	2	64	156.693	1	1	1
2	1	2	65	82.549	1	1	1
2	1	2	55	40.475	1	1	1
2	1	2	63	129.044	1	1	1
2	1	2	48	19.778	1	1	1
2	1	2	56	87.901	1	1	1
2	1	2	71	230.626	1	1	1
2	1	2	42	15.091	1	1	1
2	1	2	74	273.286	1	1	1
2	1	2	39	14.330	1	1	1
2	1	2	48	17.098	1	1	1
2	1	2	69	188.389	1	1	1
2	1	2	73	86.964	1	1	1
2	1	2	64	221.785	1	1	1
2	1	2	46	15.050	1	1	1
2	1	2	50	13.240	1	1	1
2	1	2	58	93.521	1	1	1
2	1	2	49	21.961	1	1	1
2	1	2	43	14.348	1	1	1
2	1	2	50	22.816	1	1	1
2	1	2	31	10.122	1	1	1
2	1	2	58	101.905	1	1	1
2	1	2	54	112.277	1	1	1
2	1	2	40	11.411	1	1	1
2	1	2	70	279.444	1	1	1
2	1	2	66	424.523	1	1	1
2	1	2	60	51.838	1	1	1
2	1	2	47	13.563	1	1	1
2	1	2	57	43.168	1	1	1
2	1	2	63	63.183	1	1	1
2	1	2	47	12.277	1	1	1
2	1	2	37	14.928	1	1	1
2	1	2	32	13.587	1	1	1
2	1	2	35	12.402	1	1	1
2	1	2	65	597.098	1	1	1
2	1	2	60	45.056	1	1	1
2	1	2	68	153.673	1	1	1
2	1	2	30	11.509	1	1	1
2	1	2	59	158.036	1	1	1
2	1	2	41	14.814	1	1	1
2	1	2	59	132.465	1	1	1
2	1	2	57	52.093	1	1	1
2	1	2	54	19.387	1	1	1
2	1	2	34	14.874	1	1	1
2	1	2	45	11.764	1	1	1
2	1	2	75	163.372	1	1	1
2	1	2	53	41.804	1	1	1
2	1	2	72	58.445	1	1	1
2	1	2	33	14.126	1	1	1
2	1	2	56	35.380	1	1	1
2	1	2	62	96.453	1	1	1
2	1	2	49	29.145	1	1	1
2	1	2	61	206.393	1	1	1
2	1	2	52	37.271	1	1	1
2	1	2	44	16.896	1	1	1
2	1	2	67	93.268	1	1	1
2	1	2	0	10.619	2	1	1
2	1	2	0	12.932	2	1	1
2	1	2	0	14.001	2	1	1
2	1	2	0	12.106	2	1	1
2	1	2	0	12.626	2	1	1
2	1	2	0	13.828	2	1	1
2	1	2	0	13.211	2	1	1
2	1	2	0	12.148	2	1	1
2	1	2	0	12.290	2	1	1
2	1	2	0	12.300	2	1	1
2	1	2	0	13.743	2	1	1
2	1	2	0	11.805	2	1	1
2	1	2	0	15.366	2	1	1
2	1	2	0	12.212	2	1	1
2	1	2	0	12.672	2	1	1
2	1	2	0	13.218	2	1	1
2	1	2	0	13.907	2	1	1
2	1	2	0	17.035	2	1	1
2	1	2	0	12.196	2	1	1
2	1	2	0	12.760	2	1	1
2	1	2	0	13.263	2	1	1
2	1	2	0	12.517	2	1	1
2	1	2	0	12.319	2	1	1
2	1	2	0	14.088	2	1	1
2	1	2	0	12.978	2	1	1
2	1	2	0	10.448	2	1	1
2	1	2	0	11.888	2	1	1
2	1	2	0	10.404	2	1	1
2	1	2	0	11.316	2	1	1
2	1	2	0	16.063	2	1	1
2	1	2	0	12.489	2	1	1
2	1	2	0	11.885	2	1	1
2	1	2	0	14.854	2	1	1
2	1	2	0	17.056	2	1	1
2	1	2	0	11.256	2	1	1
2	1	2	0	12.957	2	1	1
2	1	2	0	14.357	2	1	1
2	1	2	0	13.368	2	1	1
2	1	2	0	10.372	2	1	1
2	1	2	0	12.042	2	1	1
2	1	2	0	11.283	2	1	1
2	1	2	0	10.222	2	1	1
2	1	2	0	12.160	2	1	1
2	1	2	0	12.115	2	1	1
2	1	2	0	13.771	2	1	1
2	1	2	0	12.475	2	1	1
2	1	2	0	14.249	2	1	1
2	1	2	0	12.899	2	1	1
2	1	2	0	12.080	2	1	1
2	1	2	0	11.181	2	1	1
2	1	2	0	15.033	2	1	1
2	1	2	0	10.831	2	1	1
2	1	2	0	12.672	2	1	1
2	1	2	0	13.038	2	1	1
2	1	2	0	13.317	2	1	1
2	1	2	0	12.774	2	1	1
2	1	2	0	11.161	2	1	1
2	1	2	0	13.182	2	1	1
2	1	2	0	12.701	2	1	1
2	1	2	0	11.212	2	1	1
2	1	2	0	14.332	2	1	1
2	1	2	0	14.673	2	1	1
2	1	2	0	12.189	2	1	1
2	1	2	0	12.045	2	1	1
2	1	2	0	12.615	2	1	1
2	1	2	0	9.859	2	1	1
2	1	2	0	11.777	2	1	1
2	-1	2	53	37.658	1	1	1
2	-1	2	56	32.507	1	1	1
2	-1	2	48	30.359	1	1	1
2	-1	2	54	58.356	1	1	1
2	-1	2	62	52.420	1	1	1
2	-1	2	63	361.969	1	1	1
2	-1	2	47	27.931	1	1	1
2	-1	2	51	40.406	1	1	1
2	-1	2	43	15.020	1	1	1
2	-1	2	57	29.094	1	1	1
2	-1	2	39	12.796	1	1	1
2	-1	2	59	59.304	1	1	1
2	-1	2	64	772.433	1	1	1
2	-1	2	57	130.775	1	1	1
2	-1	2	66	43.419	1	1	1
2	-1	2	65	70.222	1	1	1
2	-1	2	37	19.259	1	1	1
2	-1	2	52	22.456	1	1	1
2	-1	2	59	29.458	1	1	1
2	-1	2	62	43.059	1	1	1
2	-1	2	60	61.043	1	1	1
2	-1	2	69	708.360	1	1	1
2	-1	2	49	70.403	1	1	1
2	-1	2	53	48.092	1	1	1
2	-1	2	44	19.918	1	1	1
2	-1	2	71	88.456	1	1	1
2	-1	2	42	15.038	1	1	1
2	-1	2	61	632.908	1	1	1
2	-1	2	65	155.139	1	1	1
2	-1	2	75	454.383	1	1	1
2	-1	2	77	1124.313	1	1	1
2	-1	2	70	803.518	1	1	1
2	-1	2	38	14.848	1	1	1
2	-1	2	73	612.767	1	1	1
2	-1	2	56	26.336	1	1	1
2	-1	2	46	16.893	1	1	1
2	-1	2	70	786.493	1	1	1
2	-1	2	69	493.905	1	1	1
2	-1	2	67	70.458	1	1	1
2	-1	2	58	80.087	1	1	1
2	-1	2	68	462.710	1	1	1
2	-1	2	41	17.356	1	1	1
2	-1	2	68	1047.159	1	1	1
2	-1	2	64	283.836	1	1	1
2	-1	2	54	61.326	1	1	1
2	-1	2	60	365.191	1	1	1
2	-1	2	72	1361.666	1	1	1
2	-1	2	40	20.227	1	1	1
2	-1	2	52	19.141	1	1	1
2	-1	2	71	861.477	1	1	1
2	-1	2	55	81.526	1	1	1
2	-1	2	50	262.044	1	1	1
2	-1	2	61	60.703	1	1	1
2	-1	2	66	457.627	1	1	1
2	-1	2	58	176.926	1	1	1
2	-1	2	55	77.355	1	1	1
2	-1	2	76	242.094	1	1	1
2	-1	2	72	715.619	1	1	1
2	-1	2	63	132.242	1	1	1
2	-1	2	45	18.614	1	1	1
2	-1	2	74	633.514	1	1	1
2	-1	2	67	74.131	1	1	1
2	-1	2	0	13.089	2	1	1
2	-1	2	0	17.788	2	1	1
2	-1	2	0	19.615	2	1	1
2	-1	2	0	16.297	2	1	1
2	-1	2	0	18.459	2	1	1
2	-1	2	0	10.319	2	1	1
2	-1	2	0	11.766	2	1	1
2	-1	2	0	15.949	2	1	1
2	-1	2	0	10.980	2	1	1
2	-1	2	0	9.505	2	1	1
2	-1	2	0	12.060	2	1	1
2	-1	2	0	11.752	2	1	1
2	-1	2	0	15.193	2	1	1
2	-1	2	0	16.399	2	1	1
2	-1	2	0	18.665	2	1	1
2	-1	2	0	15.932	2	1	1
2	-1	2	0	12.137	2	1	1
2	-1	2	0	13.649	2	1	1
2	-1	2	0	26.511	2	1	1
2	-1	2	0	18.931	2	1	1
2	-1	2	0	15.936	2	1	1
2	-1	2	0	14.185	2	1	1
2	-1	2	0	14.345	2	1	1
2	-1	2	0	12.495	2	1	1
2	-1	2	0	10.668	2	1	1
2	-1	2	0	10.981	2	1	1
2	-1	2	0	18.436	2	1	1
2	-1	2	0	12.874	2	1	1
2	-1	2	0	16.463	2	1	1
2	-1	2	0	11.187	2	1	1
2	-1	2	0	17.773	2	1	1
2	-1	2	0	17.849	2	1	1
2	-1	2	0	19.249	2	1	1
2	-1	2	0	16.102	2	1	1
2	-1	2	0	16.147	2	1	1
2	-1	2	0	16.311	2	1	1
2	-1	2	0	12.408	2	1	1
2	-1	2	0	19.813	2	1	1
2	-1	2	0	15.167	2	1	1
2	-1	2	0	15.565	2	1	1
2	-1	2	0	19.520	2	1	1
2	-1	2	0	17.897	2	1	1
2	-1	2	0	16.091	2	1	1
2	-1	2	0	15.452	2	1	1
2	-1	2	0	12.912	2	1	1
2	-1	2	0	20.012	2	1	1
2	-1	2	0	15.475	2	1	1
2	-1	2	0	18.490	2	1	1
2	-1	2	0	16.926	2	1	1
2	-1	2	0	21.181	2	1	1
2	-1	2	0	16.915	2	1	1
2	-1	2	0	13.030	2	1	1
2	-1	2	0	14.941	2	1	1
2	-1	2	0	12.625	2	1	1
2	-1	2	0	16.347	2	1	1
2	-1	2	0	10.474	2	1	1
2	-1	2	0	13.800	2	1	1
2	-1	2	0	12.128	2	1	1
2	-1	2	0	15.502	2	1	1
2	-1	2	0	15.761	2	1	1
2	-1	2	0	11.538	2	1	1
2	-1	2	0	11.738	2	1	1
2	1	3	47	10.205	1	1	1
2	1	3	53	11.572	1	1	1
2	1	3	35	10.845	1	1	1
2	1	3	33	12.815	1	1	1
2	1	3	42	12.939	1	1	1
2	1	3	41	14.110	1	1	1
2	1	3	46	11.309	1	1	1
2	1	3	51	10.432	1	1	1
2	1	3	52	10.844	1	1	1
2	1	3	56	138.035	1	1	1
2	1	3	54	13.734	1	1	1
2	1	3	61	87.164	1	1	1
2	1	3	40	14.634	1	1	1
2	1	3	67	204.918	1	1	1
2	1	3	48	10.467	1	1	1
2	1	3	64	176.108	1	1	1
2	1	3	58	21.063	1	1	1
2	1	3	62	287.778	1	1	1
2	1	3	43	11.452	1	1	1
2	1	3	69	132.155	1	1	1
2	1	3	77	93.510	1	1	1
2	1	3	48	11.080	1	1	1
2	1	3	67	240.233	1	1	1
2	1	3	73	280.733	1	1	1
2	1	3	74	88.098	1	1	1
2	1	3	55	62.145	1	1	1
2	1	3	50	11.808	1	1	1
2	1	3	57	146.606	1	1	1
2	1	3	53	13.598	1	1	1
2	1	3	57	194.082	1	1	1
2	1	3	63	97.393	1	1	1
2	1	3	45	13.017	1	1	1
2	1	3	66	233.913	1	1	1
2	1	3	68	286.405	1	1	1
2	1	3	63	156.450	1	1	1
2	1	3	50	10.876	1	1	1
2	1	3	34	9.598	1	1	1
2	1	3	59	87.405	1	1	1
2	1	3	72	141.597	1	1	1
2	1	3	78	90.189	1	1	1
2	1	3	60	63.834	1	1	1
2	1	3	65	68.382	1	1	1
2	1	3	49	12.214	1	1	1
2	1	3	56	11.618	1	1	1
2	1	3	39	15.421	1	1	1
2	1	3	37	9.340	1	1	1
2	1	3	66	231.057	1	1	1
2	1	3	52	13.293	1	1	1
2	1	3	55	125.430	1	1	1
2	1	3	65	237.343	1	1	1
2	1	3	62	228.799	1	1	1
2	1	3	68	242.460	1	1	1
2	1	3	54	70.930	1	1	1
2	1	3	44	11.864	1	1	1
2	1	3	36	13.167	1	1	1
2	1	3	59	15.316	1	1	1
2	1	3	70	136.199	1	1	1
2	1	3	75	68.503	1	1	1
2	1	3	76	283.893	1	1	1
2	1	3	58	13.102	1	1	1
2	1	3	51	13.367	1	1	1
2	1	3	49	11.255	1	1	1
2	1	3	71	106.679	1	1	1
2	1	3	61	15.825	1	1	1
2	1	3	60	124.901	1	1	1
2	1	3	64	271.561	1	1	1
2	1	3	0	11.236	2	1	1
2	1	3	0	11.410	2	1	1
2	1	3	0	12.881	2	1	1
2	1	3	0	12.922	2	1	1
2	1	3	0	12.266	2	1	1
2	1	3	0	12.024	2	1	1
2	1	3	0	9.431	2	1	1
2	1	3	0	10.054	2	1	1
2	1	3	0	11.325	2	1	1
2	1	3	0	14.529	2	1	1
2	1	3	0	13.606	2	1	1
2	1	3	0	10.605	2	1	1
2	1	3	0	12.136	2	1	1
2	1	3	0	12.826	2	1	1
2	1	3	0	10.797	2	1	1
2	1	3	0	12.759	2	1	1
2	1	3	0	12.639	2	1	1
2	1	3	0	13.618	2	1	1
2	1	3	0	10.354	2	1	1
2	1	3	0	11.029	2	1	1
2	1	3	0	11.627	2	1	1
2	1	3	0	12.786	2	1	1
2	1	3	0	11.263	2	1	1
2	1	3	0	13.225	2	1	1
2	1	3	0	12.363	2	1	1
2	1	3	0	12.057	2	1	1
2	1	3	0	12.506	2	1	1
2	1	3	0	14.373	2	1	1
2	1	3	0	10.280	2	1	1
2	1	3	0	13.833	2	1	1
2	1	3	0	10.587	2	1	1
2	1	3	0	9.860	2	1	1
2	1	3	0	13.419	2	1	1
2	1	3	0	13.633	2	1	1
2	1	3	0	13.735	2	1	1
2	1	3	0	15.521	2	1	1
2	1	3	0	9.655	2	1	1
2	1	3	0	11.365	2	1	1
2	1	3	0	11.616	2	1	1
2	1	3	0	12.370	2	1	1
2	1	3	0	11.300	2	1	1
2	1	3	0	12.777	2	1	1
2	1	3	0	12.618	2	1	1
2	1	3	0	11.852	2	1	1
2	1	3	0	12.372	2	1	1
2	1	3	0	11.702	2	1	1
2	1	3	0	11.998	2	1	1
2	1	3	0	12.501	2	1	1
2	1	3	0	11.951	2	1	1
2	1	3	0	13.489	2	1	1
2	1	3	0	12.080	2	1	1
2	1	3	0	14.372	2	1	1
2	1	3	0	11.973	2	1	1
2	1	3	0	10.787	2	1	1
2	1	3	0	10.027	2	1	1
2	1	3	0	12.743	2	1	1
2	1	3	0	10.735	2	1	1
2	1	3	0	14.079	2	1	1
2	1	3	0	11.079	2	1	1
2	1	3	0	11.763	2	1	1
2	1	3	0	10.058	2	1	1
2	1	3	0	11.227	2	1	1
2	1	3	0	12.908	2	1	1
2	1	3	0	11.298	2	1	1
2	1	3	0	10.419	2	1	1
2	1	3	0	14.901	2	1	1
2	-1	3	59	50.303	1	1	1
2	-1	3	53	15.620	1	1	1
2	-1	3	61	119.195	1	1	1
2	-1	3	58	14.426	1	1	1
2	-1	3	58	15.484	1	1	1
2	-1	3	49	18.213	1	1	1
2	-1	3	65	21.138	1	1	1
2	-1	3	44	19.129	1	1	1
2	-1	3	53	79.637	1	1	1
2	-1	3	57	15.351	1	1	1
2	-1	3	65	115.518	1	1	1
2	-1	3	54	15.508	1	1	1
2	-1	3	69	49.688	1	1	1
2	-1	3	72	481.640	1	1	1
2	-1	3	55	71.638	1	1	1
2	-1	3	43	11.392	1	1	1
2	-1	3	52	15.939	1	1	1
2	-1	3	39	12.766	1	1	1
2	-1	3	48	16.025	1	1	1
2	-1	3	76	319.341	1	1	1
2	-1	3	63	298.779	1	1	1
2	-1	3	75	24.664	1	1	1
2	-1	3	71	42.790	1	1	1
2	-1	3	50	14.307	1	1	1
2	-1	3	59	15.518	1	1	1
2	-1	3	40	13.129	1	1	1
2	-1	3	68	197.865	1	1	1
2	-1	3	60	190.998	1	1	1
2	-1	3	70	29.216	1	1	1
2	-1	3	52	13.397	1	1	1
2	-1	3	67	199.250	1	1	1
2	-1	3	38	14.822	1	1	1
2	-1	3	46	14.169	1	1	1
2	-1	3	62	21.071	1	1	1
2	-1	3	54	14.009	1	1	1
2	-1	3	42	18.231	1	1	1
2	-1	3	62	54.089	1	1	1
2	-1	3	41	15.013	1	1	1
2	-1	3	57	16.958	1	1	1
2	-1	3	55	16.995	1	1	1
2	-1	3	68	103.071	1	1	1
2	-1	3	71	93.094	1	1	1
2	-1	3	73	39.147	1	1	1
2	-1	3	56	12.085	1	1	1
2	-1	3	69	45.809	1	1	1
2	-1	3	64	62.254	1	1	1
2	-1	3	56	15.207	1	1	1
2	-1	3	66	27.614	1	1	1
2	-1	3	72	13.722	1	1	1
2	-1	3	37	14.134	1	1	1
2	-1	3	60	17.623	1	1	1
2	-1	3	47	11.674	1	1	1
2	-1	3	74	121.255	1	1	1
2	-1	3	70	190.970	1	1	1
2	-1	3	61	16.533	1	1	1
2	-1	3	66	86.811	1	1	1
2	-1	3	77	57.688	1	1	1
2	-1	3	51	12.634	1	1	1
2	-1	3	64	12.722	1	1	1
2	-1	3	45	13.679	1	1	1
2	-1	3	63	27.562	1	1	1
2	-1	3	67	14.054	1	1	1
2	-1	3	0	13.013	2	1	1
2	-1	3	0	13.887	2	1	1
2	-1	3	0	13.208	2	1	1
2	-1	3	0	13.862	2	1	1
2	-1	3	0	12.936	2	1	1
2	-1	3	0	12.125	2	1	1
2	-1	3	0	12.898	2	1	1
2	-1	3	0	12.421	2	1	1
2	-1	3	0	11.439	2	1	1
2	-1	3	0	11.519	2	1	1
2	-1	3	0	13.277	2	1	1
2	-1	3	0	12.515	2	1	1
2	-1	3	0	12.043	2	1	1
2	-1	3	0	13.715	2	1	1
2	-1	3	0	14.397	2	1	1
2	-1	3	0	11.613	2	1	1
2	-1	3	0	12.712	2	1	1
2	-1	3	0	10.420	2	1	1
2	-1	3	0	11.696	2	1	1
2	-1	3	0	13.294	2	1	1
2	-1	3	0	11.280	2	1	1
2	-1	3	0	16.101	2	1	1
2	-1	3	0	15.845	2	1	1
2	-1	3	0	11.773	2	1	1
2	-1	3	0	11.899	2	1	1
2	-1	3	0	13.855	2	1	1
2	-1	3	0	11.990	2	1	1
2	-1	3	0	14.958	2	1	1
2	-1	3	0	12.886	2	1	1
2	-1	3	0	12.922	2	1	1
2	-1	3	0	12.749	2	1	1
2	-1	3	0	12.099	2	1	1
2	-1	3	0	12.312	2	1	1
2	-1	3	0	14.082	2	1	1
2	-1	3	0	16.590	2	1	1
2	-1	3	0	10.593	2	1	1
2	-1	3	0	13.958	2	1	1
2	-1	3	0	10.655	2	1	1
2	-1	3	0	11.787	2	1	1
2	-1	3	0	14.272	2	1	1
2	-1	3	0	12.731	2	1	1
2	-1	3	0	11.790	2	1	1
2	-1	3	0	12.919	2	1	1
2	-1	3	0	13.623	2	1	1
2	-1	3	0	12.917	2	1	1
2	-1	3	0	13.292	2	1	1
2	-1	3	0	12.047	2	1	1
2	-1	3	0	14.216	2	1	1
2	-1	3	0	12.181	2	1	1
2	-1	3	0	12.999	2	1	1
2	-1	3	0	17.264	2	1	1
2	-1	3	0	13.166	2	1	1
2	-1	3	0	13.842	2	1	1
2	-1	3	0	15.322	2	1	1
2	-1	3	0	12.544	2	1	1
2	-1	3	0	11.814	2	1	1
2	-1	3	0	8.962	2	1	1
2	-1	3	0	13.363	2	1	1
2	-1	3	0	11.575	2	1	1
2	-1	3	0	12.493	2	1	1
2	-1	3	0	11.713	2	1	1
2	-1	3	0	11.884	2	1	1
3	1	1	32	19.897	1	1	1
3	1	1	36	315.228	1	1	1
3	1	1	28	15.952	1	1	1
3	1	1	33	54.880	1	1	1
3	1	1	42	986.550	1	1	1
3	1	1	43	2547.356	1	1	1
3	1	1	26	12.848	1	1	1
3	1	1	30	13.713	1	1	1
3	1	1	25	19.424	1	1	1
3	1	1	36	680.641	1	1	1
3	1	1	21	15.497	1	1	1
3	1	1	38	218.912	1	1	1
3	1	1	44	1549.691	1	1	1
3	1	1	35	487.239	1	1	1
3	1	1	46	1173.246	1	1	1
3	1	1	45	1065.303	1	1	1
3	1	1	31	35.126	1	1	1
3	1	1	45	1139.791	1	1	1
3	1	1	38	596.444	1	1	1
3	1	1	20	15.691	1	1	1
3	1	1	39	233.707	1	1	1
3	1	1	50	3162.609	1	1	1
3	1	1	44	390.472	1	1	1
3	1	1	37	51.316	1	1	1
3	1	1	47	1493.811	1	1	1
3	1	1	55	3550.102	1	1	1
3	1	1	42	490.031	1	1	1
3	1	1	40	150.592	1	1	1
3	1	1	22	13.439	1	1	1
3	1	1	63	9068.212	1	1	1
3	1	1	64	6627.356	1	1	1
3	1	1	52	3513.425	1	1	1
3	1	1	62	3453.339	1	1	1
3	1	1	59	2535.920	1	1	1
3	1	1	46	329.918	1	1	1
3	1	1	41	547.466	1	1	1
3	1	1	53	4201.407	1	1	1
3	1	1	33	55.840	1	1	1
3	1	1	34	77.671	1	1	1
3	1	1	30	12.704	1	1	1
3	1	1	49	3661.847	1	1	1
3	1	1	50	2672.946	1	1	1
3	1	1	40	845.036	1	1	1
3	1	1	48	1132.026	1	1	1
3	1	1	41	1377.185	1	1	1
3	1	1	23	16.592	1	1	1
3	1	1	35	718.680	1	1	1
3	1	1	49	2259.144	1	1	1
3	1	1	29	39.973	1	1	1
3	1	1	16	17.735	1	1	1
3	1	1	32	683.873	1	1	1
3	1	1	15	13.684	1	1	1
3	1	1	56	4644.303	1	1	1
3	1	1	43	426.764	1	1	1
3	1	1	48	1094.361	1	1	1
3	1	1	19	19.192	1	1	1
3	1	1	61	11489.627	1	1	1
3	1	1	24	16.278	1	1	1
3	1	1	18	16.240	1	1	1
3	1	1	31	255.297	1	1	1
3	1	1	58	6504.724	1	1	1
3	1	1	51	7234.887	1	1	1
3	1	1	39	2222.651	1	1	1
3	1	1	27	19.327	1	1	1
3	1	1	60	8554.244	1	1	1
3	1	1	57	7326.933	1	1	1
3	1	1	54	5487.833	1	1	1
3	1	1	17	16.022	1	1	1
3	1	1	65	5051.039	1	1	1
3	1	1	37	844.340	1	1	1
3	1	1	47	2776.565	1	1	1
3	1	1	34	59.533	1	1	1
3	1	1	0	15.402	2	1	1
3	1	1	0	12.725	2	1	1
3	1	1	0	37.149	2	1	1
3	1	1	0	13.963	2	1	1
3	1	1	0	12.279	2	1	1
3	1	1	0	11.879	2	1	1
3	1	1	0	12.786	2	1	1
3	1	1	0	13.434	2	1	1
3	1	1	0	41.054	2	1	1
3	1	1	0	44.641	2	1	1
3	1	1	0	12.452	2	1	1
3	1	1	0	38.260	2	1	1
3	1	1	0	11.831	2	1	1
3	1	1	0	12.483	2	1	1
3	1	1	0	44.811	2	1	1
3	1	1	0	44.922	2	1	1
3	1	1	0	13.697	2	1	1
3	1	1	0	10.725	2	1	1
3	1	1	0	14.979	2	1	1
3	1	1	0	12.729	2	1	1
3	1	1	0	14.445	2	1	1
3	1	1	0	12.964	2	1	1
3	1	1	0	11.473	2	1	1
3	1	1	0	12.419	2	1	1
3	1	1	0	12.891	2	1	1
3	1	1	0	12.175	2	1	1
3	1	1	0	18.419	2	1	1
3	1	1	0	40.935	2	1	1
3	1	1	0	15.150	2	1	1
3	1	1	0	15.429	2	1	1
3	1	1	0	12.745	2	1	1
3	1	1	0	10.675	2	1	1
3	1	1	0	13.260	2	1	1
3	1	1	0	39.458	2	1	1
3	1	1	0	36.535	2	1	1
3	1	1	0	44.044	2	1	1
3	1	1	0	16.170	2	1	1
3	1	1	0	13.365	2	1	1
3	1	1	0	15.719	2	1	1
3	1	1	0	13.670	2	1	1
3	1	1	0	11.467	2	1	1
3	1	1	0	10.997	2	1	1
3	1	1	0	13.846	2	1	1
3	1	1	0	15.693	2	1	1
3	1	1	0	13.577	2	1	1
3	1	1	0	15.310	2	1	1
3	1	1	0	40.129	2	1	1
3	1	1	0	12.844	2	1	1
3	1	1	0	11.623	2	1	1
3	1	1	0	13.633	2	1	1
3	1	1	0	12.629	2	1	1
3	1	1	0	14.456	2	1	1
3	1	1	0	12.445	2	1	1
3	1	1	0	13.503	2	1	1
3	1	1	0	13.745	2	1	1
3	1	1	0	13.432	2	1	1
3	1	1	0	13.042	2	1	1
3	1	1	0	13.875	2	1	1
3	1	1	0	16.502	2	1	1
3	1	1	0	14.001	2	1	1
3	1	1	0	13.366	2	1	1
3	1	1	0	12.224	2	1	1
3	1	1	0	13.638	2	1	1
3	1	1	0	12.468	2	1	1
3	1	1	0	12.744	2	1	1
3	1	1	0	12.827	2	1	1
3	1	1	0	42.899	2	1	1
3	1	1	0	12.864	2	1	1
3	1	1	0	14.075	2	1	1
3	1	1	0	12.041	2	1	1
3	1	1	0	13.774	2	1	1
3	1	1	0	12.983	2	1	1
3	-1	1	35	132.927	1	1	1
3	-1	1	37	188.711	1	1	1
3	-1	1	19	15.194	1	1	1
3	-1	1	39	558.020	1	1	1
3	-1	1	13	20.981	1	1	1
3	-1	1	21	11.811	1	1	1
3	-1	1	29	14.203	1	1	1
3	-1	1	35	13.293	1	1	1
3	-1	1	45	6781.827	1	1	1
3	-1	1	46	5954.560	1	1	1
3	-1	1	15	12.534	1	1	1
3	-1	1	48	7399.636	1	1	1
3	-1	1	49	7151.374	1	1	1
3	-1	1	38	423.489	1	1	1
3	-1	1	47	4009.341	1	1	1
3	-1	1	31	13.614	1	1	1
3	-1	1	39	497.887	1	1	1
3	-1	1	57	8567.843	1	1	1
3	-1	1	52	8330.461	1	1	1
3	-1	1	61	7718.792	1	1	1
3	-1	1	27	13.265	1	1	1
3	-1	1	28	12.084	1	1	1
3	-1	1	56	9344.789	1	1	1
3	-1	1	60	10597.407	1	1	1
3	-1	1	24	12.074	1	1	1
3	-1	1	29	12.572	1	1	1
3	-1	1	33	11.323	1	1	1
3	-1	1	42	758.459	1	1	1
3	-1	1	32	15.518	1	1	1
3	-1	1	26	13.120	1	1	1
3	-1	1	51	8654.071	1	1	1
3	-1	1	36	18.653	1	1	1
3	-1	1	42	3032.307	1	1	1
3	-1	1	14	14.408	1	1	1
3	-1	1	28	11.588	1	1	1
3	-1	1	23	14.431	1	1	1
3	-1	1	53	10302.719	1	1	1
3	-1	1	44	2337.682	1	1	1
3	-1	1	62	9305.516	1	1	1
3	-1	1	40	1027.854	1	1	1
3	-1	1	30	17.608	1	1	1
3	-1	1	22	14.113	1	1	1
3	-1	1	31	17.608	1	1	1
3	-1	1	58	7631.327	1	1	1
3	-1	1	45	4024.571	1	1	1
3	-1	1	50	5988.097	1	1	1
3	-1	1	25	14.585	1	1	1
3	-1	1	55	7134.907	1	1	1
3	-1	1	38	780.337	1	1	1
3	-1	1	36	287.049	1	1	1
3	-1	1	34	225.473	1	1	1
3	-1	1	37	817.151	1	1	1
3	-1	1	46	9931.032	1	1	1
3	-1	1	18	17.109	1	1	1
3	-1	1	47	7483.143	1	1	1
3	-1	1	44	5300.366	1	1	1
3	-1	1	63	9845.710	1	1	1
3	-1	1	54	10584.850	1	1	1
3	-1	1	34	14.888	1	1	1
3	-1	1	17	12.657	1	1	1
3	-1	1	30	17.662	1	1	1
3	-1	1	48	9193.879	1	1	1
3	-1	1	59	8959.295	1	1	1
3	-1	1	33	14.294	1	1	1
3	-1	1	40	1290.967	1	1	1
3	-1	1	41	1278.080	1	1	1
3	-1	1	20	13.884	1	1	1
3	-1	1	43	4118.696	1	1	1
3	-1	1	32	15.685	1	1	1
3	-1	1	43	2736.129	1	1	1
3	-1	1	41	610.180	1	1	1
3	-1	1	16	12.469	1	1	1
3	-1	1	0	12.687	2	1	1
3	-1	1	0	14.299	2	1	1
3	-1	1	0	14.990	2	1	1
3	-1	1	0	12.655	2	1	1
3	-1	1	0	11.636	2	1	1
3	-1	1	0	17.123	2	1	1
3	-1	1	0	15.350	2	1	1
3	-1	1	0	12.508	2	1	1
3	-1	1	0	13.501	2	1	1
3	-1	1	0	11.927	2	1	1
3	-1	1	0	19.479	2	1	1
3	-1	1	0	24.115	2	1	1
3	-1	1	0	38.833	2	1	1
3	-1	1	0	17.015	2	1	1
3	-1	1	0	9.643	2	1	1
3	-1	1	0	13.960	2	1	1
3	-1	1	0	15.071	2	1	1
3	-1	1	0	11.806	2	1	1
3	-1	1	0	15.364	2	1	1
3	-1	1	0	12.300	2	1	1
3	-1	1	0	12.679	2	1	1
3	-1	1	0	12.793	2	1	1
3	-1	1	0	13.865	2	1	1
3	-1	1	0	18.901	2	1	1
3	-1	1	0	19.512	2	1	1
3	-1	1	0	11.656	2	1	1
3	-1	1	0	16.467	2	1	1
3	-1	1	0	12.005	2	1	1
3	-1	1	0	12.481	2	1	1
3	-1	1	0	12.779	2	1	1
3	-1	1	0	13.723	2	1	1
3	-1	1	0	12.806	2	1	1
3	-1	1	0	11.152	2	1	1
3	-1	1	0	14.204	2	1	1
3	-1	1	0	11.478	2	1	1
3	-1	1	0	13.003	2	1	1
3	-1	1	0	15.253	2	1	1
3	-1	1	0	14.223	2	1	1
3	-1	1	0	13.234	2	1	1
3	-1	1	0	10.438	2	1	1
3	-1	1	0	9.114	2	1	1
3	-1	1	0	17.005	2	1	1
3	-1	1	0	11.937	2	1	1
3	-1	1	0	14.321	2	1	1
3	-1	1	0	10.812	2	1	1
3	-1	1	0	14.191	2	1	1
3	-1	1	0	12.722	2	1	1
3	-1	1	0	10.651	2	1	1
3	-1	1	0	13.562	2	1	1
3	-1	1	0	14.251	2	1	1
3	-1	1	0	10.906	2	1	1
3	-1	1	0	23.302	2	1	1
3	-1	1	0	11.873	2	1	1
3	-1	1	0	11.910	2	1	1
3	-1	1	0	13.172	2	1	1
3	-1	1	0	13.514	2	1	1
3	-1	1	0	11.629	2	1	1
3	-1	1	0	15.223	2	1	1
3	-1	1	0	14.189	2	1	1
3	-1	1	0	13.437	2	1	1
3	-1	1	0	13.359	2	1	1
3	-1	1	0	22.323	2	1	1
3	-1	1	0	21.335	2	1	1
3	-1	1	0	9.767	2	1	1
3	-1	1	0	15.338	2	1	1
3	-1	1	0	13.480	2	1	1
3	-1	1	0	12.412	2	1	1
3	-1	1	0	13.023	2	1	1
3	-1	1	0	14.234	2	1	1
3	-1	1	0	13.991	2	1	1
3	-1	1	0	11.839	2	1	1
3	-1	1	0	15.159	2	1	1
3	1	2	42	19.683	1	1	1
3	1	2	58	213.876	1	1	1
3	1	2	44	19.875	1	1	1
3	1	2	60	159.230	1	1	1
3	1	2	53	39.946	1	1	1
3	1	2	56	58.531	1	1	1
3	1	2	38	19.397	1	1	1
3	1	2	40	25.329	1	1	1
3	1	2	52	25.966	1	1	1
3	1	2	51	19.502	1	1	1
3	1	2	48	40.442	1	1	1
3	1	2	64	396.678	1	1	1
3	1	2	58	106.551	1	1	1
3	1	2	43	17.517	1	1	1
3	1	2	70	510.520	1	1	1
3	1	2	35	16.335	1	1	1
3	1	2	41	19.775	1	1	1
3	1	2	36	18.035	1	1	1
3	1	2	66	245.314	1	1	1
3	1	2	65	433.258	1	1	1
3	1	2	51	36.787	1	1	1
3	1	2	59	122.025	1	1	1
3	1	2	59	212.883	1	1	1
3	1	2	39	16.618	1	1	1
3	1	2	61	164.812	1	1	1
3	1	2	37	14.568	1	1	1
3	1	2	47	30.442	1	1	1
3	1	2	79	565.087	1	1	1
3	1	2	56	251.633	1	1	1
3	1	2	50	27.693	1	1	1
3	1	2	57	121.438	1	1	1
3	1	2	54	87.396	1	1	1
3	1	2	49	33.226	1	1	1
3	1	2	73	332.883	1	1	1
3	1	2	54	80.863	1	1	1
3	1	2	69	490.240	1	1	1
3	1	2	57	122.865	1	1	1
3	1	2	68	289.817	1	1	1
3	1	2	55	61.497	1	1	1
3	1	2	80	360.220	1	1	1
3	1	2	52	41.662	1	1	1
3	1	2	75	428.586	1	1	1
3	1	2	77	413.959	1	1	1
3	1	2	50	52.210	1	1	1
3	1	2	46	31.048	1	1	1
3	1	2	70	336.831	1	1	1
3	1	2	62	332.074	1	1	1
3	1	2	69	507.802	1	1	1
3	1	2	63	393.573	1	1	1
3	1	2	72	461.862	1	1	1
3	1	2	45	25.173	1	1	1
3	1	2	67	299.141	1	1	1
3	1	2	61	273.486	1	1	1
3	1	2	66	342.956	1	1	1
3	1	2	65	390.767	1	1	1
3	1	2	68	477.058	1	1	1
3	1	2	62	228.537	1	1	1
3	1	2	67	268.937	1	1	1
3	1	2	64	402.719	1	1	1
3	1	2	71	486.311	1	1	1
3	1	2	78	492.383	1	1	1
3	1	2	60	258.787	1	1	1
3	1	2	55	84.194	1	1	1
3	1	2	76	509.609	1	1	1
3	1	2	53	82.946	1	1	1
3	1	2	63	246.427	1	1	1
3	1	2	74	536.318	1	1	1
3	1	2	0	15.754	2	1	1
3	1	2	0	18.218	2	1	1
3	1	2	0	12.335	2	1	1
3	1	2	0	11.761	2	1	1
[truncated: 5,178 more rows]
